# Supplementary material for: DNAcycP2: improved estimation of intrinsic DNA cyclizability through data augmentation
Source: Nucleic Acids Res. 2025 Mar 12;53(5):gkaf145. doi: 10.1093/nar/gkaf145 (PMC11897897; doi:10.1093/nar/gkaf145)
Supplement: gkaf145_Supplemental_Files [file gkaf145_supplemental_files.zip]

Archive with 5 entries (5 files):
- SupplementaryData.pdf
- SuppTable1.xlsx
- SuppTable2.xlsx
- SuppTable3.xlsx
- SuppTable4.xlsx
