# Supplementary material for: DNAcycP2: improved estimation of intrinsic DNA cyclizability through data augmentation
Source: Nucleic Acids Res. 2025 Mar 12;53(5):gkaf145. doi: 10.1093/nar/gkaf145 (PMC11897897; doi:10.1093/nar/gkaf145)
Supplement: gkaf145_Supplemental_Files [file gkaf145_supplemental_files.zip › SuppTable1.xlsx]

## Sheet: Sheet1
		Test Library
		Nucleosome			Random			Tiling			ChrV
Train Library	Nucleosome	0.893*	0.813*	0.808*	0.908	0.874	0.925	0.88	0.899	0.912	0.727	0.765	0.786
	Random	0.892	0.82	0.823	0.896*	0.869*	0.927*	0.871	0.894	0.91	0.721	0.762	0.787
	Tiling	0.925	0.856	0.849	0.94	0.914	0.956	0.909*	0.927*	0.935*	0.753	0.794	0.811
	ChrV	0.914	0.84	0.843	0.92	0.895	0.947	0.895	0.917	0.93	0.737*	0.776*	0.798*
