# Supplementary material for: DNAcycP2: improved estimation of intrinsic DNA cyclizability through data augmentation
Source: Nucleic Acids Res. 2025 Mar 12;53(5):gkaf145. doi: 10.1093/nar/gkaf145 (PMC11897897; doi:10.1093/nar/gkaf145)
Supplement: gkaf145_Supplemental_Files [file gkaf145_supplemental_files.zip › SuppTable2.xlsx]

## Sheet: Sheet1
Random walk variance			Variance	Simulation Setting (i)		Simulation Setting (ii)		Simulation Setting (iii)
1/144	1/25	1/100	1/16	0.995719	0.985087	0.996434	0.9294	0.996175	0.910147
1/144	1/25	1/100	1/4*	0.993296	0.944002	0.994106	0.894579	0.993828	0.877979
1/144	1/25	1/100	1/9*	0.995089	0.973929	0.995829	0.919961	0.995566	0.901485
1/144	1/25	1/100	1/25*	0.996011	0.99038	0.996715	0.933884	0.996457	0.91423
1/144	1/25	1/100	1/36*	0.99617	0.993291	0.996867	0.936357	0.996609	0.916464
1/144	1/25	1/36*	1/16	**	**	**	**	0.995762	0.909297
1/144	1/25	1/64*	1/16	**	**	**	**	0.996015	0.910108
1/144	1/25	1/144*	1/16	**	**	**	**	0.996241	0.910402
1/144	1/25	1/225*	1/16	**	**	**	**	0.996308	0.91089
1/144	1/9*	1/100	1/16	0.994265	0.985087	0.995952	0.930059	0.99576	0.912076
1/144	1/16*	1/100	1/16	0.995224	0.985087	0.996275	0.929526	0.996026	0.910818
1/144	1/36*	1/100	1/16	0.995997	0.985087	0.996529	0.929541	0.996255	0.909376
1/144	1/64*	1/100	1/16	0.996311	0.985087	0.996628	0.929789	0.996332	0.907933
1/64*	1/25	1/100	1/16	0.992387	0.984558	0.993121	0.927123	0.992856	0.907333
1/100*	1/25	1/100	1/16	0.994455	0.984603	0.995195	0.927318	0.994932	0.907561
1/225*	1/25	1/100	1/16	0.996692	0.985469	0.99739	0.931063	0.997136	0.912211
1/400*	1/25	1/100	1/16	0.997487	0.986168	0.998153	0.934106	0.997909	0.916061
