# Supplementary material for: DNAcycP2: improved estimation of intrinsic DNA cyclizability through data augmentation
Source: Nucleic Acids Res. 2025 Mar 12;53(5):gkaf145. doi: 10.1093/nar/gkaf145 (PMC11897897; doi:10.1093/nar/gkaf145)
Supplement: gkaf145_Supplemental_Files [file gkaf145_supplemental_files.zip › SuppTable3.xlsx]

## Sheet: Sheet3
Test Library	Correlation
ChrI	0.984537
ChrII	0.98413
ChrIII	0.983683
ChrIV	0.98378
ChrV	0.983872
ChrVI	0.983953
ChrVII	0.984233
ChrVIII	0.984085
ChrIX	0.984368
ChrX	0.984121
ChrXI	0.984352
ChrXII	0.983939
ChrXIII	0.984105
ChrXIV	0.984104
ChrXV	0.983865
ChrXVI	0.983982
