# Supplementary material for: DNAcycP2: improved estimation of intrinsic DNA cyclizability through data augmentation
Source: Nucleic Acids Res. 2025 Mar 12;53(5):gkaf145. doi: 10.1093/nar/gkaf145 (PMC11897897; doi:10.1093/nar/gkaf145)
Supplement: gkaf145_Supplemental_Files [file gkaf145_supplemental_files.zip › SuppTable4.xlsx]

## Sheet: Sheet1
		Model
		DNAcycP2	DNAcycP
Test Library	Nucleosome	0.870295	0.893
	Random	0.901267	0.93
	Tiling	0.889889	0.916*
	ChrV	0.746242	0.773
